# Supplementary material for: The glucose ketone index calculator: a simple tool to monitor therapeutic efficacy for metabolic management of brain cancer
Source: Nutr Metab (Lond). 2015 Mar 11;12:12. doi: 10.1186/s12986-015-0009-2 (PMC4367849; doi:10.1186/s12986-015-0009-2)
Supplement: Additional file 1: — Instructions for calculating the GKI using a blood glucose and ketone monitor. [file 12986_2015_9_MOESM1_ESM.xlsx]

## Sheet: Instructions
Instructions for calculating the GKI using a blood glucose and ketone monitor: Enter the blood glucose value (mg/dL) and blood ketone value (mmol) into the respective boxes. Progress toward therapeutic management can be obtained by entering the targeted GKI value into the labeled box.
	Glucose (mg/dL)		Ketones (mmol)		Glucose/Ketone Index
	Target Glucose/Ketone Index?
	Glucose Units Converter
	mg/dL		mmol
		=
	mmol		mg/dL
		=
	Ketone Units Converter
	mg/dL		mmol
		=
	mmol		mg/dL
		=
Questions: Contact Joshua Meidenbauer at meidenba@bc.edu

## Sheet: January
	January
Date	Glucose (mg/dL)		Ketones (mmol)		Glucose/Ketone Index		Target Level?
1									Average			#N/A	#N/A
2									Glucose			#N/A	#N/A
3									Ketone			#N/A	#N/A
4									GK Index			#N/A	#N/A
5												#N/A	#N/A
6									Low			#N/A	#N/A
7									Glucose			#N/A	#N/A
8									Ketone			#N/A	#N/A
9									GK Index			#N/A	#N/A
10												#N/A	#N/A
11									High			#N/A	#N/A
12									Glucose			#N/A	#N/A
13									Ketone			#N/A	#N/A
14									GK Index			#N/A	#N/A
15												#N/A	#N/A
16									Range			#N/A	#N/A
17									Glucose			#N/A	#N/A
18									Ketone			#N/A	#N/A
19									GK Index			#N/A	#N/A
20												#N/A	#N/A
21									Time in Metabolic Zone of Management			#N/A	#N/A
22												#N/A	#N/A
23									Yes			#N/A	#N/A
24									No			#N/A	#N/A
25												#N/A	#N/A
26												#N/A	#N/A
27												#N/A	#N/A
28												#N/A	#N/A
29												#N/A	#N/A
30												#N/A	#N/A
31												#N/A	#N/A

## Sheet: February
	February
Date	Glucose (mg/dL)		Ketones (mmol)		Glucose/Ketone Index		Target Level?
1									Average			#N/A	#N/A
2									Glucose			#N/A	#N/A
3									Ketone			#N/A	#N/A
4									GK Index			#N/A	#N/A
5												#N/A	#N/A
6									Low			#N/A	#N/A
7									Glucose			#N/A	#N/A
8									Ketone			#N/A	#N/A
9									GK Index			#N/A	#N/A
10												#N/A	#N/A
11									High			#N/A	#N/A
12									Glucose			#N/A	#N/A
13									Ketone			#N/A	#N/A
14									GK Index			#N/A	#N/A
15												#N/A	#N/A
16									Range			#N/A	#N/A
17									Glucose			#N/A	#N/A
18									Ketone			#N/A	#N/A
19									GK Index			#N/A	#N/A
20												#N/A	#N/A
21									Time in Metabolic Zone of Management			#N/A	#N/A
22												#N/A	#N/A
23									Yes			#N/A	#N/A
24									No			#N/A	#N/A
25												#N/A	#N/A
26												#N/A	#N/A
27												#N/A	#N/A
28												#N/A	#N/A
29												#N/A	#N/A

## Sheet: March
	March
Date	Glucose (mg/dL)		Ketones (mmol)		Glucose/Ketone Index		Target Level?
1									Average			#N/A	#N/A
2									Glucose			#N/A	#N/A
3									Ketone			#N/A	#N/A
4									GK Index			#N/A	#N/A
5												#N/A	#N/A
6									Low			#N/A	#N/A
7									Glucose			#N/A	#N/A
8									Ketone			#N/A	#N/A
9									GK Index			#N/A	#N/A
10												#N/A	#N/A
11									High			#N/A	#N/A
12									Glucose			#N/A	#N/A
13									Ketone			#N/A	#N/A
14									GK Index			#N/A	#N/A
15												#N/A	#N/A
16									Range			#N/A	#N/A
17									Glucose			#N/A	#N/A
18									Ketone			#N/A	#N/A
19									GK Index			#N/A	#N/A
20												#N/A	#N/A
21									Time in Metabolic Zone of Management			#N/A	#N/A
22												#N/A	#N/A
23									Yes			#N/A	#N/A
24									No			#N/A	#N/A
25												#N/A	#N/A
26												#N/A	#N/A
27												#N/A	#N/A
28												#N/A	#N/A
29												#N/A	#N/A
30												#N/A	#N/A
31												#N/A	#N/A

## Sheet: April
	April
Date	Glucose (mg/dL)		Ketones (mmol)		Glucose/Ketone Index		Target Level?
1									Average			#N/A	#N/A
2									Glucose			#N/A	#N/A
3									Ketone			#N/A	#N/A
4									GK Index			#N/A	#N/A
5												#N/A	#N/A
6									Low			#N/A	#N/A
7									Glucose			#N/A	#N/A
8									Ketone			#N/A	#N/A
9									GK Index			#N/A	#N/A
10												#N/A	#N/A
11									High			#N/A	#N/A
12									Glucose			#N/A	#N/A
13									Ketone			#N/A	#N/A
14									GK Index			#N/A	#N/A
15												#N/A	#N/A
16									Range			#N/A	#N/A
17									Glucose			#N/A	#N/A
18									Ketone			#N/A	#N/A
19									GK Index			#N/A	#N/A
20												#N/A	#N/A
21									Time in Metabolic Zone of Management			#N/A	#N/A
22												#N/A	#N/A
23									Yes			#N/A	#N/A
24									No			#N/A	#N/A
25												#N/A	#N/A
26												#N/A	#N/A
27												#N/A	#N/A
28												#N/A	#N/A
29												#N/A	#N/A
30												#N/A	#N/A

## Sheet: May
	May
Date	Glucose (mg/dL)		Ketones (mmol)		Glucose/Ketone Index		Target Level?
1									Average			#N/A	#N/A
2									Glucose			#N/A	#N/A
3									Ketone			#N/A	#N/A
4									GK Index			#N/A	#N/A
5												#N/A	#N/A
6									Low			#N/A	#N/A
7									Glucose			#N/A	#N/A
8									Ketone			#N/A	#N/A
9									GK Index			#N/A	#N/A
10												#N/A	#N/A
11									High			#N/A	#N/A
12									Glucose			#N/A	#N/A
13									Ketone			#N/A	#N/A
14									GK Index			#N/A	#N/A
15												#N/A	#N/A
16									Range			#N/A	#N/A
17									Glucose			#N/A	#N/A
18									Ketone			#N/A	#N/A
19									GK Index			#N/A	#N/A
20												#N/A	#N/A
21									Time in Metabolic Zone of Management			#N/A	#N/A
22												#N/A	#N/A
23									Yes			#N/A	#N/A
24									No			#N/A	#N/A
25												#N/A	#N/A
26												#N/A	#N/A
27												#N/A	#N/A
28												#N/A	#N/A
29												#N/A	#N/A
30												#N/A	#N/A
31												#N/A	#N/A

## Sheet: June
	June
Date	Glucose (mg/dL)		Ketones (mmol)		Glucose/Ketone Index		Target Level?
1									Average			#N/A	#N/A
2									Glucose			#N/A	#N/A
3									Ketone			#N/A	#N/A
4									GK Index			#N/A	#N/A
5												#N/A	#N/A
6									Low			#N/A	#N/A
7									Glucose			#N/A	#N/A
8									Ketone			#N/A	#N/A
9									GK Index			#N/A	#N/A
10												#N/A	#N/A
11									High			#N/A	#N/A
12									Glucose			#N/A	#N/A
13									Ketone			#N/A	#N/A
14									GK Index			#N/A	#N/A
15												#N/A	#N/A
16									Range			#N/A	#N/A
17									Glucose			#N/A	#N/A
18									Ketone			#N/A	#N/A
19									GK Index			#N/A	#N/A
20												#N/A	#N/A
21									Time in Metabolic Zone of Management			#N/A	#N/A
22												#N/A	#N/A
23									Yes			#N/A	#N/A
24									No			#N/A	#N/A
25												#N/A	#N/A
26												#N/A	#N/A
27												#N/A	#N/A
28												#N/A	#N/A
29												#N/A	#N/A
30												#N/A	#N/A

## Sheet: July
	July
Date	Glucose (mg/dL)		Ketones (mmol)		Glucose/Ketone Index		Target Level?
1									Average			#N/A	#N/A
2									Glucose			#N/A	#N/A
3									Ketone			#N/A	#N/A
4									GK Index			#N/A	#N/A
5												#N/A	#N/A
6									Low			#N/A	#N/A
7									Glucose			#N/A	#N/A
8									Ketone			#N/A	#N/A
9									GK Index			#N/A	#N/A
10												#N/A	#N/A
11									High			#N/A	#N/A
12									Glucose			#N/A	#N/A
13									Ketone			#N/A	#N/A
14									GK Index			#N/A	#N/A
15												#N/A	#N/A
16									Range			#N/A	#N/A
17									Glucose			#N/A	#N/A
18									Ketone			#N/A	#N/A
19									GK Index			#N/A	#N/A
20												#N/A	#N/A
21									Time in Metabolic Zone of Management			#N/A	#N/A
22												#N/A	#N/A
23									Yes			#N/A	#N/A
24									No			#N/A	#N/A
25												#N/A	#N/A
26												#N/A	#N/A
27												#N/A	#N/A
28												#N/A	#N/A
29												#N/A	#N/A
30												#N/A	#N/A
31												#N/A	#N/A

## Sheet: August
	August
Date	Glucose (mg/dL)		Ketones (mmol)		Glucose/Ketone Index		Target Level?
1									Average			#N/A	#N/A
2									Glucose			#N/A	#N/A
3									Ketone			#N/A	#N/A
4									GK Index			#N/A	#N/A
5												#N/A	#N/A
6									Low			#N/A	#N/A
7									Glucose			#N/A	#N/A
8									Ketone			#N/A	#N/A
9									GK Index			#N/A	#N/A
10												#N/A	#N/A
11									High			#N/A	#N/A
12									Glucose			#N/A	#N/A
13									Ketone			#N/A	#N/A
14									GK Index			#N/A	#N/A
15												#N/A	#N/A
16									Range			#N/A	#N/A
17									Glucose			#N/A	#N/A
18									Ketone			#N/A	#N/A
19									GK Index			#N/A	#N/A
20												#N/A	#N/A
21									Time in Metabolic Zone of Management			#N/A	#N/A
22												#N/A	#N/A
23									Yes			#N/A	#N/A
24									No			#N/A	#N/A
25												#N/A	#N/A
26												#N/A	#N/A
27												#N/A	#N/A
28												#N/A	#N/A
29												#N/A	#N/A
30												#N/A	#N/A
31												#N/A	#N/A

## Sheet: September
	September
Date	Glucose (mg/dL)		Ketones (mmol)		Glucose/Ketone Index		Target Level?
1									Average			#N/A	#N/A
2									Glucose			#N/A	#N/A
3									Ketone			#N/A	#N/A
4									GK Index			#N/A	#N/A
5												#N/A	#N/A
6									Low			#N/A	#N/A
7									Glucose			#N/A	#N/A
8									Ketone			#N/A	#N/A
9									GK Index			#N/A	#N/A
10												#N/A	#N/A
11									High			#N/A	#N/A
12									Glucose			#N/A	#N/A
13									Ketone			#N/A	#N/A
14									GK Index			#N/A	#N/A
15												#N/A	#N/A
16									Range			#N/A	#N/A
17									Glucose			#N/A	#N/A
18									Ketone			#N/A	#N/A
19									GK Index			#N/A	#N/A
20												#N/A	#N/A
21									Time in Metabolic Zone of Management			#N/A	#N/A
22												#N/A	#N/A
23									Yes			#N/A	#N/A
24									No			#N/A	#N/A
25												#N/A	#N/A
26												#N/A	#N/A
27												#N/A	#N/A
28												#N/A	#N/A
29												#N/A	#N/A
30												#N/A	#N/A

[truncated: 3 more sheets: October, November, December]
